# Supplementary material for: Development of a prognostic model for sepsis based on gut microbiota-associated genes and identification of potential targets
Source: Front Med (Lausanne). 2026 Mar 5;13:1766359. doi: 10.3389/fmed.2026.1766359 (PMC12999399; doi:10.3389/fmed.2026.1766359)
Supplement: Supplementary file 1 [file Table_1.xlsx]

## Sheet: TableS1_dataset_info
Dataset	Sepsis samples	Healthy control samples	Utility
GSE154918	20	40	DEG
GSE65682	479	42	GMGscore construction
GSE95233	102	22	GMGscore validation
GSE28750	10	20	Clinical analysis
GSE9960	54	16	Clinical analysis
GSE243219	17	15	Asian cohort
GSE167363	2	10	scRNA-seq analysis

## Sheet: TableS2_GutMGene
Gene name
COX1
CXCL6
DUOX2
CLDN4
CLGN
CXCL8
IL10
IL12A
IL12B
IL6
MAPK1
TJP2
TJP3
TLR2
TLR4
TNF
NFKB1
FFAR2
FOXP3
IFNG
IL4
GLP1R
NR1H4
Htr1a
CYP7A1
GPBAR1
OCLN
APOE
IL22RA2
MGAT4A
MGAT4B
CDKN1A
HCAR2
CXCL1
CXCL5
IL17A
RORA
CCL2
CCL20
IL11
IL24
IL1B
ANGPTL4
CXCL10
PDCD6IP
PLIN2
PPARG
CLDN14
IRAK1
IRAK4
MYD88
PRKCZ
SLC19A2
SLC19A3
TAB2
TGFB1
TJP1
CCR6
CXCR3
CXCR6
HDAC3
IL1A
IL2
IL5
TLR6
ENO1
ENO1-IT1
HK2
LDHA
IL18
PTGS2
CGN
CLDN1
DEFB4A
IKBKE
MAPK14
MIR146A
MIR155
ACTB
ACTC1
CD2AP
CDK4
CNKSR3
CPSF2
F11R
HNF4A
ITCH
JUP
LEP
MAGI3
PALS1
PARD6B
SLC5A8
SNAI1
VCL
VEGFA
BCL10
FOS
JUN
PGP
RELA
SLC26A3
SLC9A3
PTGER3
B4GALT1
MGAT3
MUC1
MUC2
ST6GAL1
GOT1
GPT
LPA
FABP2
TLR5
NBPF13P
RMRP
RNR1
CCND1
GSK3B
MYC
TCF7L2
BAX
BCL2
CDK6
HERC5
TP53
HMOX1
NFE2L2
CYP1A2
CYP2D6
CYP3A4
CYP3A5
GCLC
GNMT
MCCC1
NQO1
CASP1
ICAM1
NLRP3
AHR
CYP1A1
IRS1
RHEB
ALPI
APP
CLDN3
DCLK1
FFAR3
GHRL
HDAC9
LGR5
NOS3
TPH1
HCAR3
CHGA
CXCR2
DEFB1
GCK
HDAC1
HDAC11
HDAC2
HDAC4
HDAC5
HDAC7
HDAC8
IL22RA1
IL4R
LYZ
REG3B
REG3G
ALG12
CAT
GPX3
SOD1
CASP3
MAPK8
CLDN7
IDO1
EGFR
SLC22A6
SULT2A1
VDR
ADRA2A
ADRA2B
ADRB2
NLRP6
IL22
TLR8
TLR9
SSTR1
SSTR3
MAPK3
IGAD1
CD14
CD163
CD44
HBA1
LCN2
SMN1
SMURF2
TGFBR1
ABCC4
ASPM
AURKAIP1
BLVRB
CCNB3
CHAC1
CORO1B
CTSD
DAPK3
DNPH1
DPP7
FADS3
FKBP2
FLNA
G6PD
HPGD
IGFBP6
LINC00504
MGAM2
NOX1
ONECUT2
PAK1
PEMT
PFN1P2
RAC1
RNF144B
SERINC2
SESN3
SFN
SLC17A4
SLC40A1
SLITRK6
SORBS2
THEM6
UPK3B
VAMP5
AKT1

## Sheet: TableS3_Primer
Gene	Primer	Sequence
ASPM	Forward	ACGCCATCAGGAGAGAGAGA
	Reverse	CCTCCACATAGCCTGAATAAGTGA
CYP1A2	Forward	CTGATCAGCAGGTTGCAGGA
	Reverse	GAGGCAGTCTCCACGAACTC
FFAR2	Forward	GGGGCTAAAGCTCTGTTCCT
	Reverse	CGGCAGCATCCTTGTGTTG
IL4R	Forward	CGTGGTCAGTGCGGATAACT
	Reverse	GATACGGGTTGCTCCAGGTC
MUC1	Forward	CTTACAGCTACCACAGCCCC
	Reverse	CTGGCCCTGAAGAACCTGAG
RORA	Forward	CACGACGACCTCAGTAACTACA
	Reverse	TGGTGAACGAACAGTAGGGAA
β-actin	Forward	CACACAGGGGAGGTGATAGC
	Reverse	GACCAAAAGCCTTCATACATCTCA

## Sheet: TableS4_LASSO
Gene	Coef
ASPM	0.330198
CYP1A2	0.0282546
FFAR2	-0.17273
IL4R	-0.0804155
MUC1	0.659236
RORA	-0.16741

## Sheet: TableS5_BindingEnergy
Metabolites	BindingEnergy (kcal/mol)
Acetate	-3.1
Critic acid	-5.5
Formate	-2.4
Lactate	-3.9
Sedoheptulose	-5.2
Tricarballylic acid	-5.6
Trimethylamine oxide	-3
